# Supplementary material for: Progressive Evolutionary Dynamics of Gene-Specific ω Led to the Emergence of Novel SARS-CoV-2 Strains Having Super-Infectivity and Virulence with Vaccine Neutralization
Source: Int J Mol Sci. 2024 Jun 7;25(12):6306. doi: 10.3390/ijms25126306 (PMC11204377; doi:10.3390/ijms25126306)
Supplement: Supplementary file 1 [file ijms-25-06306-s001.zip]

Archive with 1 entries (1 files):
- ijms-3022713-supplementary.pdf
